# Supplementary material for: Drug-Loaded Extracellular Vesicle-Based Drug Delivery: Advances, Loading Strategies, Therapeutic Applications, and Clinical Challenges
Source: Pharmaceutics. 2025 Dec 29;18(1):45. doi: 10.3390/pharmaceutics18010045 (PMC12845221; doi:10.3390/pharmaceutics18010045)
Supplement: Supplementary file 1 [file pharmaceutics-18-00045-s001.zip]

Archive with 1 entries (1 files):
- pharmaceutics-4014573-supplementary.pdf
